# Supplementary material for: Complex Sex Determination in the Grey Mullet Mugil cephalus Suggested by Individual Whole Genome Sequence Data
Source: Animals (Basel). 2025 Aug 20;15(16):2445. doi: 10.3390/ani15162445 (PMC12382950; doi:10.3390/ani15162445)
Supplement: Supplementary file 1 [file animals-15-02445-s001.zip]

Archive with 9 entries (9 files):
- Table S1 Chromosome associations.xlsx
- Table S2 Genotype distribution of fshr in 72 individuals (32 females, 40 males) from two geographic regions.xlsx
- Table S3 Transposable element results.xlsx
- Table S4 Summary of Illumina sequencing read counts.xlsx
- Table S5 Comparative report of genome contiguity and completeness.xlsx
- Table S6 Number of SNPs per chromosome in each population.xlsx
- Table S7 Summary of candidate variants potentially linked to SD across populations.xlsx
- Glossary.pdf
- Supplementary Figures S1-S2; Tables S8-S10.pdf
