# Supplementary material for: Complex Sex Determination in the Grey Mullet Mugil cephalus Suggested by Individual Whole Genome Sequence Data
Source: Animals (Basel). 2025 Aug 20;15(16):2445. doi: 10.3390/ani15162445 (PMC12382950; doi:10.3390/ani15162445)
Supplement: Supplementary file 1 [file animals-15-02445-s001.zip › Table S1 Chromosome associations.xlsx]

## Sheet: List1
CIBA_Mcephalus_1.1	NC_061770.1	NC_061771.1	NC_061772.1	NC_061773.1	NC_061774.1	NC_061775.1	NC_061776.1	NC_061777.1	NC_061778.1	NC_061779.1	NC_061780.1	NC_061781.1	NC_061782.1	NC_061783.1	NC_061784.1	NC_061785.1	NC_061786.1	NC_061787.1	NC_061788.1	NC_061789.1	NC_061790.1	NC_061791.1	NC_061792.1
	Chr1	Chr2	Chr3	Chr4	Chr5	Chr6	Chr7	Chr8	Chr9	Chr10	Chr11	Chr12	Chr13	Chr14	Chr15	Chr16	Chr17	Chr18	Chr19	Chr20	Chr21	Chr22	Chr23
Contig	contig_730_pilon_pilon	contig_447_pilon_pilon	contig_434_pilon_pilon	contig_539_pilon_pilon	contig_136_pilon_pilon	scaffold_3624_pilon_pilon	contig_1695_pilon_pilon	contig_1579_pilon_pilon	scaffold_642_pilon_pilon	scaffold_3550_pilon_pilon	contig_299_pilon_pilon	contig_341_pilon_pilon	contig_535_pilon_pilon	contig_534_pilon_pilon	contig_3505_pilon_pilon	contig_2831_pilon_pilon	scaffold_586_pilon_pilon	contig_3267_pilon_pilon	contig_1048_pilon_pilon	scaffold_1269_pilon_pilon	contig_2858_pilon_pilon	contig_2003_pilon_pilon	contig_708_pilon_pilon
	contig_3488_pilon_pilon	contig_3652_pilon_pilon	contig_2082_pilon_pilon	contig_2359_pilon_pilon	scaffold_3473_pilon_pilon	contig_2589_pilon_pilon	contig_403_pilon_pilon	contig_1112_pilon_pilon	scaffold_520_pilon_pilon	contig_523_pilon_pilon	contig_1901_pilon_pilon	contig_557_pilon_pilon	contig_1102_pilon_pilon	contig_668_pilon_pilon	contig_3484_pilon_pilon	contig_3570_pilon_pilon	contig_881_pilon_pilon	contig_3559_pilon_pilon	contig_948_pilon_pilon	contig_1500_pilon_pilon	contig_2442_pilon_pilon	contig_2005_pilon_pilon	contig_3597_pilon_pilon
	contig_2182_pilon_pilon	scaffold_446_pilon_pilon	contig_2043_pilon_pilon	scaffold_590_pilon_pilon	contig_3474_pilon_pilon	contig_3220_pilon_pilon	contig_400_pilon_pilon	contig_3669_pilon_pilon		contig_885_pilon_pilon	contig_1899_pilon_pilon	scaffold_2829_pilon_pilon	contig_3575_pilon_pilon	contig_3591_pilon_pilon	contig_2930_pilon_pilon	contig_3486_pilon_pilon	contig_2488_pilon_pilon	contig_3614_pilon_pilon	contig_3528_pilon_pilon	contig_3622_pilon_pilon	contig_3594_pilon_pilon	contig_643_pilon_pilon	contig_3189_pilon_pilon
	contig_2188_pilon_pilon	contig_3328_pilon_pilon		scaffold_3305_pilon_pilon	scaffold_621_pilon_pilon	contig_560_pilon_pilon	scaffold_510_pilon_pilon	contig_1357_pilon_pilon		contig_540_pilon_pilon	contig_641_pilon_pilon	scaffold_3506_pilon_pilon	contig_500_pilon_pilon	contig_3544_pilon_pilon	scaffold_2923_pilon_pilon	contig_572_pilon_pilon	contig_2883_pilon_pilon	contig_516_pilon_pilon	contig_3642_pilon_pilon	contig_663_pilon_pilon	scaffold_2848_pilon_pilon	contig_3485_pilon_pilon	contig_1019_pilon_pilon
	contig_700_pilon_pilon	contig_951_pilon_pilon		contig_3087_pilon_pilon	contig_3519_pilon_pilon		contig_867_pilon_pilon	contig_2162_pilon_pilon			contig_302_pilon_pilon	scaffold_3654_pilon_pilon		contig_935_pilon_pilon	contig_635_pilon_pilon	contig_515_pilon_pilon	contig_2878_pilon_pilon	contig_3494_pilon_pilon	contig_449_pilon_pilon	contig_1734_pilon_pilon	contig_2463_pilon_pilon	contig_213_pilon_pilon	contig_3596_pilon_pilon
	contig_3525_pilon_pilon	contig_1592_pilon_pilon			contig_933_pilon_pilon		contig_836_pilon_pilon	contig_892_pilon_pilon			contig_2266_pilon_pilon	contig_1367_pilon_pilon		contig_1823_pilon_pilon	contig_803_pilon_pilon	contig_2337_pilon_pilon		contig_297_pilon_pilon	contig_3516_pilon_pilon	contig_2386_pilon_pilon	scaffold_1043_pilon_pilon	contig_705_pilon_pilon	contig_3634_pilon_pilon
	contig_735_pilon_pilon	contig_1699_pilon_pilon			scaffold_1548_pilon_pilon		contig_3665_pilon_pilon	contig_3529_pilon_pilon			contig_1708_pilon_pilon			contig_1973_pilon_pilon	contig_1361_pilon_pilon	scaffold_2342_pilon_pilon		contig_292_pilon_pilon	contig_450_pilon_pilon	contig_2378_pilon_pilon	contig_3526_pilon_pilon	contig_7_pilon_pilon	contig_656_pilon_pilon
	contig_2211_pilon_pilon	contig_2494_pilon_pilon			contig_141_pilon_pilon		contig_3513_pilon_pilon	contig_821_pilon_pilon							contig_2911_pilon_pilon	contig_3576_pilon_pilon				contig_281_pilon_pilon	scaffold_648_pilon_pilon	contig_3459_pilon_pilon	contig_380_pilon_pilon
	contig_2217_pilon_pilon	contig_777_pilon_pilon			contig_362_pilon_pilon		scaffold_432_pilon_pilon	contig_521_pilon_pilon							contig_2908_pilon_pilon	contig_761_pilon_pilon						contig_19_pilon_pilon	contig_636_pilon_pilon
	contig_3609_pilon_pilon	contig_702_pilon_pilon			scaffold_2265_pilon_pilon			contig_2642_pilon_pilon								contig_280_pilon_pilon							contig_1207_pilon_pilon
	contig_2241_pilon_pilon	contig_781_pilon_pilon
	contig_1051_pilon_pilon	contig_928_pilon_pilon
	contig_1064_pilon_pilon	contig_2727_pilon_pilon
	contig_1658_pilon_pilon
	contig_3611_pilon_pilon
	contig_767_pilon_pilon
	contig_701_pilon_pilon
	contig_3483_pilon_pilon
	contig_2053_pilon_pilon
	contig_1965_pilon_pilon
	scaffold_2709_pilon_pilon
	scaffold_1447_pilon_pilon
	contig_3541_pilon_pilon
	scaffold_322_pilon_pilon
