# Supplementary material for: Complex Sex Determination in the Grey Mullet Mugil cephalus Suggested by Individual Whole Genome Sequence Data
Source: Animals (Basel). 2025 Aug 20;15(16):2445. doi: 10.3390/ani15162445 (PMC12382950; doi:10.3390/ani15162445)
Supplement: Supplementary file 1 [file animals-15-02445-s001.zip › Table S2 Genotype distribution of fshr in 72 individuals (32 females, 40 males) from two geographic regions.xlsx]

## Sheet: Tyrrhenian 
Tyrrhenian
Sample	Sex	Sex phenotyping Method	Genotype		Sample	Sex	Sex phenotyping Method	Genotype
ORB_F14	Female	Macroscopic	wt/m1		ORB_M04	Male	Macroscopic	wt/m1
CAB_F22	Female	Macroscopic	wt/m1		ORB_M06	Male	Macroscopic	wt/m1
TOR_F126	Female	Macroscopic	wt/m1		ORB_M19	Male	Macroscopic	wt/wt
TOR_F114	Female	Macroscopic	wt/m1		ORB_M21	Male	Macroscopic	wt/wt
CAB_F46	Female	Macroscopic	wt/wt		CAB_M03	Male	Histology	wt/m1
CAB_F16	Female	Macroscopic	wt/wt		CAB_M05	Male	Histology	wt/m1
CAB_F66	Female	Macroscopic	wt/wt		CAB_M06	Male	Histology	wt/m1
CAB_F73	Female	Macroscopic	wt/wt		CAB_M33	Male	Macroscopic	wt/m1
TOR_F116	Female	Macroscopic	wt/wt		CAB_M34	Male	Macroscopic	wt/m1
TOR_F128	Female	Macroscopic	wt/wt		CAB_M61	Male	Macroscopic	wt/wt
TOR_F143	Female	Macroscopic	wt/wt		CAB_M62	Male	Macroscopic	wt/wt
TOR_F111	Female	Macroscopic	wt/wt		CAB_M63	Male	Macroscopic	wt/wt
ORB_F22	Female	Macroscopic	wt/wt		CAB_M80	Male	Macroscopic	wt/wt
ORB_F23	Female	Macroscopic	wt/wt		CAB_M83	Male	Macroscopic	wt/wt
ORB_F24	Female	Macroscopic	wt/wt		TOR_M172	Male	Macroscopic	wt/m1
ORB_F25	Female	Macroscopic	wt/wt		TOR_M173	Male	Macroscopic	wt/m1
					TOR_M174	Male	Macroscopic	wt/m1
					TOR_M175	Male	Macroscopic	wt/wt
					TOR_M195	Male	Macroscopic	wt/wt
					TOR_M196	Male	Macroscopic	wt/m1

## Sheet: Aegean
Aegean
Sample	Sex	Sex phenotyping Method	Genotype		Sample	Sex	Sex phenotyping Method	Genotype
KAV_F02	Female	Macroscopic	wt/m1		KAV_M01	Male	Macroscopic	wt/wt
KAV_F04	Female	Macroscopic	wt/m1		KAV_M02	Male	Macroscopic	wt/m1
KAV_F25	Female	Macroscopic	wt/m1		KAV_M03	Male	Macroscopic	wt/m1
KAV_F27	Female	Macroscopic	wt/m1		KAV_M04	Male	Macroscopic	wt/m1
KAV_F06	Female	Macroscopic	wt/wt		KAV_M05	Male	Macroscopic	wt/wt
KAV_F07	Female	Macroscopic	wt/wt		KAV_M07	Male	Macroscopic	wt/wt
KAV_F09	Female	Macroscopic	wt/wt		KAV_M08	Male	Macroscopic	wt/wt
KAV_F10	Female	Macroscopic	wt/wt		KAV_M09	Male	Macroscopic	wt/wt
KAV_F11	Female	Macroscopic	wt/wt		KAV_M10	Male	Macroscopic	wt/wt
KAV_F12	Female	Macroscopic	wt/wt		KAV_M11	Male	Macroscopic	wt/m1
KAV_F21	Female	Macroscopic	wt/wt		KAV_M12	Male	Macroscopic	wt/wt
KAV_F22	Female	Macroscopic	wt/wt		KAV_M13	Male	Macroscopic	wt/m1
KAV_F24	Female	Macroscopic	wt/wt		KAV_M14	Male	Macroscopic	wt/wt
KAV_F29	Female	Macroscopic	wt/wt		KAV_M15	Male	Macroscopic	wt/m1
KAV_F30	Female	Macroscopic	wt/wt		KAV_M16	Male	Macroscopic	wt/m1
KAV_F31	Female	Macroscopic	wt/wt		KAV_M17	Male	Macroscopic	wt/m1
					KAV_M18	Male	Macroscopic	wt/m1
					KAV_M19	Male	Macroscopic	wt/m1
					KAV_M20	Male	Macroscopic	wt/m1
					KAV_M21	Male	Macroscopic	wt/wt
