# Supplementary material for: Complex Sex Determination in the Grey Mullet Mugil cephalus Suggested by Individual Whole Genome Sequence Data
Source: Animals (Basel). 2025 Aug 20;15(16):2445. doi: 10.3390/ani15162445 (PMC12382950; doi:10.3390/ani15162445)
Supplement: Supplementary file 1 [file animals-15-02445-s001.zip › Table S3 Transposable element results.xlsx]

## Sheet: Sheet1
Class	Order	Superfamily		Count	bpMasked	%masked
CLASS I	ClassI NC			27190	3280364	0.005
	LTR	Copia		46948	5619017	0.0085
		Gypsy		153580	18562570	0.028
		LTR(nc)		23690	2551306	0.0039
	SINE	SINE		161	10613	0
	LINE	LINE		168907	18854461	0.0285
	DIRS	DIRS		46887	4789232	0.0072
	PLE	PLE		77972	8469400	0.0128
	Non-LTR	Non-LTR		39639	3742108	0.0057
	Unknown	Unknown		49934	5015716	0.0076
ClassII	ClassII NC			2056	121946	0.0002
	TIR	hAT	MITE	106406	10828359	0.0164
			nMITE	252568	29896957	0.0452
			unknown	1574	185098	0.0003
		Merlin	nMITE	328	11758	0
		Mutator	MITE	15075	1440549	0.0022
			nMITE	65789	7036168	0.0106
			unknown	311	52454	0.0001
		PIF/Harbinger	MITE	38932	3873580	0.0059
			nMITE	69808	9253708	0.014
			unknown	1319	94919	0.0001
		PiggyBac	MITE	879	100611	0.0002
			nMITE	4192	852390	0.0013
			unknown	6	458	0
		Tc1-Mariner	MITE	127830	15739125	0.0238
			nMITE	157695	23730718	0.0359
			unknown	3291	361357	0.0005
	MITE			85960	9848307	0.0149
	nMITE			109885	13105092	0.0198
	Unknown	Unknown		49934	5015716	0.0076
			total	1678812	197428341	0.2983
			Low_complexity	38986	1960736	0.003
			Simple_repeat	295684	11859952	0.0179
			Total	2013482	211249029	0.3191
