# Supplementary material for: Complex Sex Determination in the Grey Mullet Mugil cephalus Suggested by Individual Whole Genome Sequence Data
Source: Animals (Basel). 2025 Aug 20;15(16):2445. doi: 10.3390/ani15162445 (PMC12382950; doi:10.3390/ani15162445)
Supplement: Supplementary file 1 [file animals-15-02445-s001.zip › Table S4 Summary of Illumina sequencing read counts.xlsx]

## Sheet: Whole
	N° sequences
Sample	Raw_reads	Trimmed_reads	Raw_bp	Coverage		Mean Coverage
CAB-F16_S9	63178382	62102766	18953514600	23.6919		27.8424
CAB-F22_S10	85931353	84370589	25779405900	32.2243
CAB-F46_S11	83982601	82419993	25194780300	31.4935
CAB-F66_S12	73224181	71788922	21967254300	27.4591
CAB-F73_S13	85469901	83942091	25640970300	32.0512
ORB-F14_S36	80362249	79067721	24108674700	30.1358
ORB-F22_S37	74335110	73167400	22300533000	27.8757
ORB-F23_S38	76145320	74915616	22843596000	28.5545
ORB-F24_S39	80128904	78750794	24038671200	30.0483
ORB-F25_S40	81913863	80498924	24574158900	30.7177
TOR-F111_S41	67151466	65515597	20145439800	25.1818
TOR-F114_S42	82567293	81061916	24770187900	30.9627
TOR-F116_S43	71539729	70152885	21461918700	26.8274
TOR-F126_S44	86218439	84609456	25865531700	32.3319
TOR-F128_S45	74842524	73314729	22452757200	28.0659
TOR-F143_S46	81249798	79845648	24374939400	30.4687
CAB-M03_S47	64405962	63224439	19321788600	24.1522
CAB-M05_S19	90768899	88738209	27230669700	34.0383
CAB-M06_S44	87249332	85268651	26174799600	32.7185
CAB-M33_S15	58659499	57186247	17597849700	21.9973
CAB-M34_S37	69192400	67813601	20757720000	25.9472
CAB-M61_S11	56728135	54684008	17018440500	21.2731
CAB-M62_S13	67734022	66075912	20320206600	25.4003
CAB-M63_S41	78425850	76503611	23527755000	29.4097
CAB-M80_S20	61304304	59756285	18391291200	22.9891
CAB-M83_S39	63036929	61183793	18911078700	23.6388
ORB-M04_S22	61391709	60229009	18417512700	23.0219
ORB-M06_S14	76304636	74859083	22891390800	28.6142
ORB-M19_S30	61667591	60313097	18500277300	23.1253
ORB-M21_S31	62078332	61017853	18623499600	23.2794
TOR-M172_S29	77801275	76156209	23340382500	29.1755
TOR-M173_S33	64688303	63454471	19406490900	24.2581
TOR-M174_S12	62572060	61089893	18771618000	23.4645
TOR-M175_S23	80855017	78500892	24256505100	30.3206
TOR-M195_S40	64686547	63412237	19405964100	24.2575
TOR-M196_S25	104570944	102255355	31371283200	39.2141
KAV-F02_S14	63810517	62454000	19143155100	23.9289
KAV-F04_S15	64766941	63562099	19430082300	24.2876
KAV-F06_S16	75565900	74239414	22669770000	28.3372
KAV-F07_S17	83409095	81946747	25022728500	31.2784
KAV-F09_S18	84023968	82448644	25207190400	31.509
KAV-F10_S19	80927894	79346797	24278368200	30.348
KAV-F11_S20	74857141	73574432	22457142300	28.0714
KAV-F12_S21	78360700	77012140	23508210000	29.3853
KAV-F21_S22	62500636	61417345	18750190800	23.4377
KAV-F22_S23	66835037	65715346	20050511100	25.0631
KAV-F24_S24	65360664	64187368	19608199200	24.5102
KAV-F25_S25	58912045	57882013	17673613500	22.092
KAV-F27_S26	77252797	75972660	23175839100	28.9698
KAV-F29_S27	75470010	73972557	22641003000	28.3013
KAV-F30_S28	69578324	68287897	20873497200	26.0919
KAV-F31_S29	70096525	68575476	21028957500	26.2862
KAV-M01_S21	103412483	100921700	31023744900	38.7797
KAV-M02_S34	86736781	84743137	26021034300	32.5263
KAV-M03_S46	68121062	66662065	20436318600	25.5454
KAV-M04_S36	67914082	66346871	20374224600	25.4678
KAV-M05_S28	75069908	73517701	22520972400	28.1512
KAV-M07_S32	72629819	71082672	21788945700	27.2362
KAV-M08_S24	81691894	79325303	24507568200	30.6345
KAV-M09_S17	71207629	69748777	21362288700	26.7029
KAV-M10_S43	86140070	84311940	25842021000	32.3025
KAV-M11_S35	70071651	68554311	21021495300	26.2769
KAV-M12_S27	79661092	77643562	23898327600	29.8729
KAV-M13_S45	59741433	58303233	17922429900	22.403
KAV-M14_S9	71681040	70099939	21504312000	26.8804
KAV-M15_S18	94393578	92204287	28318073400	35.3976
KAV-M16_S16	66087577	64861847	19826273100	24.7828
KAV-M17_S8	73705219	71993158	22111565700	27.6395
KAV-M18_S42	76864396	75412121	23059318800	28.8241
KAV-M19_S38	86777622	84477496	26033286600	32.5416
KAV-M20_S26	72177739	70688630	21653321700	27.0667
KAV-M21_S10	67560374	66354460	20268112200	25.3351
Mean	7.42463e+07	7.27097e+07

## Sheet: Tyrrhenian
	N° sequences
Sample	Raw_reads	Trimmed_reads	Raw_bp	Coverage		Mean Coverage
CAB-F16_S9	63178382	62102766	18953514600	23.6919		27.7329
CAB-F22_S10	85931353	84370589	25779405900	32.2243
CAB-F46_S11	83982601	82419993	25194780300	31.4935
CAB-F66_S12	73224181	71788922	21967254300	27.4591
CAB-F73_S13	85469901	83942091	25640970300	32.0512
ORB-F14_S36	80362249	79067721	24108674700	30.1358
ORB-F22_S37	74335110	73167400	22300533000	27.8757
ORB-F23_S38	76145320	74915616	22843596000	28.5545
ORB-F24_S39	80128904	78750794	24038671200	30.0483
ORB-F25_S40	81913863	80498924	24574158900	30.7177
TOR-F111_S41	67151466	65515597	20145439800	25.1818
TOR-F114_S42	82567293	81061916	24770187900	30.9627
TOR-F116_S43	71539729	70152885	21461918700	26.8274
TOR-F126_S44	86218439	84609456	25865531700	32.3319
TOR-F128_S45	74842524	73314729	22452757200	28.0659
TOR-F143_S46	81249798	79845648	24374939400	30.4687
CAB-M03_S47	64405962	63224439	19321788600	24.1522
CAB-M05_S19	90768899	88738209	27230669700	34.0383
CAB-M06_S44	87249332	85268651	26174799600	32.7185
CAB-M33_S15	58659499	57186247	17597849700	21.9973
CAB-M34_S37	69192400	67813601	20757720000	25.9472
CAB-M61_S11	56728135	54684008	17018440500	21.2731
CAB-M62_S13	67734022	66075912	20320206600	25.4003
CAB-M63_S41	78425850	76503611	23527755000	29.4097
CAB-M80_S20	61304304	59756285	18391291200	22.9891
CAB-M83_S39	63036929	61183793	18911078700	23.6388
ORB-M04_S22	61391709	60229009	18417512700	23.0219
ORB-M06_S14	76304636	74859083	22891390800	28.6142
ORB-M19_S30	61667591	60313097	18500277300	23.1253
ORB-M21_S31	62078332	61017853	18623499600	23.2794
TOR-M172_S29	77801275	76156209	23340382500	29.1755
TOR-M173_S33	64688303	63454471	19406490900	24.2581
TOR-M174_S12	62572060	61089893	18771618000	23.4645
TOR-M175_S23	80855017	78500892	24256505100	30.3206
TOR-M195_S40	64686547	63412237	19405964100	24.2575
TOR-M196_S25	104570944	102255355	31371283200	39.2141
Mean	7.39545e+07	7.24236e+07

## Sheet: Aegean
	N° sequences
Sample	Raw_reads	Trimmed_reads	Raw_bp	Coverage		Mean Coverage
KAV-F02_S14	63810517	62454000	19143155100	23.9289		27.9518
KAV-F04_S15	64766941	63562099	19430082300	24.2876
KAV-F06_S16	75565900	74239414	22669770000	28.3372
KAV-F07_S17	83409095	81946747	25022728500	31.2784
KAV-F09_S18	84023968	82448644	25207190400	31.509
KAV-F10_S19	80927894	79346797	24278368200	30.348
KAV-F11_S20	74857141	73574432	22457142300	28.0714
KAV-F12_S21	78360700	77012140	23508210000	29.3853
KAV-F21_S22	62500636	61417345	18750190800	23.4377
KAV-F22_S23	66835037	65715346	20050511100	25.0631
KAV-F24_S24	65360664	64187368	19608199200	24.5102
KAV-F25_S25	58912045	57882013	17673613500	22.092
KAV-F27_S26	77252797	75972660	23175839100	28.9698
KAV-F29_S27	75470010	73972557	22641003000	28.3013
KAV-F30_S28	69578324	68287897	20873497200	26.0919
KAV-F31_S29	70096525	68575476	21028957500	26.2862
KAV-M01_S21	103412483	100921700	31023744900	38.7797
KAV-M02_S34	86736781	84743137	26021034300	32.5263
KAV-M03_S46	68121062	66662065	20436318600	25.5454
KAV-M04_S36	67914082	66346871	20374224600	25.4678
KAV-M05_S28	75069908	73517701	22520972400	28.1512
KAV-M07_S32	72629819	71082672	21788945700	27.2362
KAV-M08_S24	81691894	79325303	24507568200	30.6345
KAV-M09_S17	71207629	69748777	21362288700	26.7029
KAV-M10_S43	86140070	84311940	25842021000	32.3025
KAV-M11_S35	70071651	68554311	21021495300	26.2769
KAV-M12_S27	79661092	77643562	23898327600	29.8729
KAV-M13_S45	59741433	58303233	17922429900	22.403
KAV-M14_S9	71681040	70099939	21504312000	26.8804
KAV-M15_S18	94393578	92204287	28318073400	35.3976
KAV-M16_S16	66087577	64861847	19826273100	24.7828
KAV-M17_S8	73705219	71993158	22111565700	27.6395
KAV-M18_S42	76864396	75412121	23059318800	28.8241
KAV-M19_S38	86777622	84477496	26033286600	32.5416
KAV-M20_S26	72177739	70688630	21653321700	27.0667
KAV-M21_S10	67560374	66354460	20268112200	25.3351
Mean	7.45382e+07	7.29958e+07
