# Supplementary material for: Complex Sex Determination in the Grey Mullet Mugil cephalus Suggested by Individual Whole Genome Sequence Data
Source: Animals (Basel). 2025 Aug 20;15(16):2445. doi: 10.3390/ani15162445 (PMC12382950; doi:10.3390/ani15162445)
Supplement: Supplementary file 1 [file animals-15-02445-s001.zip › Table S5 Comparative report of genome contiguity and completeness.xlsx]

## Sheet: Comparison
Assembly	Mcephalus_assembly	CIBA_Mcephalus_1.1	Reduced_Mcephalus
# contigs (>= 0 bp)	1304	24	181
# contigs (>= 1000 bp)	1266	24	181
# contigs (>= 5000 bp)	973	24	181
# contigs (>= 10000 bp)	797	24	181
# contigs (>= 25000 bp)	619	24	181
# contigs (>= 50000 bp)	474	24	181
Total length (>= 0 bp)	658524508	634849760	601190323
Total length (>= 1000 bp)	658500290	634849760	601190323
Total length (>= 5000 bp)	657650484	634849760	601190323
Total length (>= 10000 bp)	656383864	634849760	601190323
Total length (>= 25000 bp)	653545798	634849760	601190323
Total length (>= 50000 bp)	648251801	634849760	601190323
# contigs	1295	24	181
Largest contig	30465394	54451962	30465394
Total length	658521108	634849760	601190323
GC (%)	41.85	41.9	41.94
N50	8379386	28326520	10137601
N75	3415910	24440184	4426468
L50	21	10	18
L75	52	16	42
# N's per 100 kbp	0	35.05	0
BUSCO	C:98.2%[S:97.6%,D:0.6%],F:0.4%,M:1.4%	C:98.2%[S:97.6%,D:0.6%],F:0.4%,M:1.4%	C:98.6%[S:98.3%,D:0.3%],F:0.4%,M:1.0%
