# Supplementary material for: Complex Sex Determination in the Grey Mullet Mugil cephalus Suggested by Individual Whole Genome Sequence Data
Source: Animals (Basel). 2025 Aug 20;15(16):2445. doi: 10.3390/ani15162445 (PMC12382950; doi:10.3390/ani15162445)
Supplement: Supplementary file 1 [file animals-15-02445-s001.zip › Table S6 Number of SNPs per chromosome in each population.xlsx]

## Sheet: SNPs for Chromosome
		Aegean	Tyrrhenian	Aegean	Tyrrhenian
	Lenght bp	n° of SNPs		bp for 1 SNPs
Chromosome_1	47066899	217950	231210	215.953	203.568
Chromosome_2	30490989	144234	148213	211.399	205.724
Chromosome_3	31083925	129036	141139	240.893	220.236
Chromosome_4	29872466	130515	144103	228.881	207.299
Chromosome_5	28250125	126223	136144	223.811	207.502
Chromosome_6	28984234	126363	137178	229.373	211.289
Chromosome_7	26986393	131005	135211	205.995	199.587
Chromosome_8	28368528	120199	130259	236.013	217.786
Chromosome_9	28448478	112509	125152	252.855	227.311
Chromosome_10	28258349	126584	133361	223.238	211.894
Chromosome_11	27537956	120798	135212	227.967	203.665
Chromosome_12	27708222	113335	120249	244.481	230.424
Chromosome_13	25758534	112086	116920	229.81	220.309
Chromosome_14	22273543	98953	100990	225.092	220.552
Chromosome_15	23777624	101158	110303	235.054	215.566
Chromosome_16	22724820	102432	111094	221.853	204.555
Chromosome_17	24361448	108735	119158	224.044	204.447
Chromosome_18	21901805	102494	106880	213.689	204.92
Chromosome_19	22727441	107762	122635	210.904	185.326
Chromosome_20	22190555	97726	108618	227.069	204.299
Chromosome_21	21034634	94613	97237	222.323	216.323
Chromosome_22	18863421	87004	90441	216.811	208.572
Chromosome_23	12519934	65293	69320	191.75	180.611
