# Supplementary material for: Complex Sex Determination in the Grey Mullet Mugil cephalus Suggested by Individual Whole Genome Sequence Data
Source: Animals (Basel). 2025 Aug 20;15(16):2445. doi: 10.3390/ani15162445 (PMC12382950; doi:10.3390/ani15162445)
Supplement: Supplementary file 1 [file animals-15-02445-s001.zip › Table S7 Summary of candidate variants potentially linked to SD across populations.xlsx]

## Sheet: Aegean
Range Fst > 0.3 & Fis < -0.5
Ipotetical protein:annotated genes but appear to be unnamed in the gff
Aegean
Chromosome	Contig	Position in bp	Fst	Fis	gene	full name	type
18	contig_3267	427998	0.368824	-0.650485	NA		NA
16	contig_761	3728	0.349153	-0.61953	NA		NA
19	contig_948	1665937	0.342947	-0.581395	NA		NA
12	scaffold_2829	4121770	0.361904	-0.502762	sestd1	SEC14 domain and spectrin repeat-containing protein 1	intron
9	scaffold_520	15101365	0.333167	-0.51318	Ipotetical protein		intron

## Sheet: Tyrrhenian
Range Fst > 0.3 & Fis < -0.5
Tyrrenian
Chromosome	Contig	Position in bp	Fst	Fis	gene	full name	type
12	contig_1367	584196	0.342947	-0.581395	kalrn_2	Kalirin	intron
11	contig_2266	559	0.342947	-0.581395	NA		NA
21	contig_2858	378720	0.333167	-0.51318	NA		NA
3	contig_434	4708990	0.361904	-0.502762	NA		NA
16	contig_572	473849	0.313174	-0.539506	mpp3	MAGUK p55 subfamily member 3	intron
8	contig_892	4477096	0.459147	-0.502762	gnaq_2	Guanine nucleotide-binding protein G(q) subunit alpha	intron
19	contig_948	5446550	0.342947	-0.581395	NA		NA
5	scaffold_2265	10476908	0.333167	-0.51318	limch1_2	LIM and calponin homology domains-containing protein 1	intron
12	scaffold_2829	4121770	0.361904	-0.502762	sestd1	SEC14 domain and spectrin repeat-containing protein 1	intron
